# Supplementary material for: Collagen Remodeling of Strattice™ Firm in a Nonhuman Primate Model of Abdominal Wall Repair
Source: Bioengineering (Basel). 2025 Jul 24;12(8):796. doi: 10.3390/bioengineering12080796 (PMC12383725; doi:10.3390/bioengineering12080796)
Supplement: Supplementary file 1 [file bioengineering-12-00796-s001.zip]

Archive with 1 entries (1 files):
- bioengineering-3536568-supplementary.pdf
